# Supplementary material for: The Association between Post-Migration Nutrition and Lifestyle Transition and the Risk of Developing Chronic Diseases among Sub-Saharan African Migrants: A Mixed Method Systematic Review Protocol
Source: Int J Environ Res Public Health. 2021 Apr 28;18(9):4706. doi: 10.3390/ijerph18094706 (PMC8124406; doi:10.3390/ijerph18094706)
Supplement: Supplementary file 1 [file ijerph-18-04706-s001.zip]

Archive with 1 entries (1 files):
- ijerph-1166813-supplementary.pdf
